# Supplementary material for: Self-Powered Au/ReS2 Polarization Photodetector with Multi-Channel Summation and Polarization-Domain Convolutional Processing
Source: Sensors (Basel). 2025 Sep 1;25(17):5375. doi: 10.3390/s25175375 (PMC12431534; doi:10.3390/s25175375)
Supplement: Supplementary file 1 [file sensors-25-05375-s001.zip]

Archive with 1 entries (1 files):
- sensors-3844533-supplementary.pdf
